# Supplementary material for: Meta-Analysis of the Aldehyde Dehydrogenases-2 (ALDH2) Glu487Lys Polymorphism and Colorectal Cancer Risk
Source: PLoS One. 2014 Feb 18;9(2):e88656. doi: 10.1371/journal.pone.0088656 (PMC3928247; doi:10.1371/journal.pone.0088656)
Supplement: Table S2 — P vaues in the Egger and Begger's test. (XLS) [file pone.0088656.s003.xls]

## Sheet: Sheet1
	Table S2. P vaues in the Egger and Begger's test.
		p value in		p value in
		Egger's test		Begger's test
	AA vs.GG analysis	0.86		0.93
	GA vs.GG analysis	0.19		0.66
	Dominant model	0.51		0.79
	Recessive model	0.82		0.93
