# Supplementary material for: Meta-Analysis of the Aldehyde Dehydrogenases-2 (ALDH2) Glu487Lys Polymorphism and Colorectal Cancer Risk
Source: PLoS One. 2014 Feb 18;9(2):e88656. doi: 10.1371/journal.pone.0088656 (PMC3928247; doi:10.1371/journal.pone.0088656)
Supplement: Table S3 — Summary OR and 95% CI adjusted for multiple testing using BH-FDR method. (XLS) [file pone.0088656.s004.xls]

## Sheet: Sheet1
Table S3. Summary OR and 95% CI adjusted for multiple testing using BH-FDR method
Analysis	n	AA vs.GG			GA vs.GG			Dominant model(GA+AA vs.GG)			Recessive model(AA vs.GG+GA)
		OR(95%CI)	P		OR(95%CI)	P		OR(95%CI)	P		OR(95%CI)	P
Overall	11	0.74(0.52-1.06)	0.147		0.81(0.68-0.98)	0.06		0.81(0.67-0.98)	0.06		0.86(0.69-1.07)	0.17
Country
Japan	8	0.71(0.54-0.93)	0.02		0.86(0.76-0.98)	0.02		0.89(0.72-1.10)	0.44		0.74(0.57-0.97)	0.06
China	3	0.72(0.25-2.14)	0.64		0.67(0.55-0.82)	0.013		0.63(0.39-0.99)	0.2		1.24(0.83-1.85)	0.4
Study design
HCC	7	0.94(0.72-1.22)	0.64		0.81(0.71-0.92)	0.013		0.87(0.66-1.15)	0.44		1.01(0.78-1.31)	0.93
PCC	4	0.55(0.37-0.82)	0.02		0.79(0.66-0.94)	0.013		0.76(0.64-0.90)	0.44		0.60(0.40-0.89)	0.04
